# Supplementary material for: The Mechanism of Boron–Carbon Bond Formation in the DA Reaction of the Pyridine Adduct of Borabenzene with Acetylene: A Topological Analysis of the ELF Function and Catastrophe Theory
Source: Molecules. 2025 May 28;30(11):2357. doi: 10.3390/molecules30112357 (PMC12156250; doi:10.3390/molecules30112357)
Supplement: Supplementary file 1 [file molecules-30-02357-s001.zip]

Archive with 1 entries (1 files):
- molecules-3563583-supplementary.pdf
